# Supplementary material for: Coding-Sequence Identification and Transcriptional Profiling of Nine AMTs and Four NRTs From Tobacco Revealed Their Differential Regulation by Developmental Stages, Nitrogen Nutrition, and Photoperiod
Source: Front Plant Sci. 2018 Mar 5;9:210. doi: 10.3389/fpls.2018.00210 (PMC5850829; doi:10.3389/fpls.2018.00210)
Supplement: Supplementary file 1 [file Table1.XLSX]

## Sheet: Sheet1
Table S1 Sequence homology of putative NtAMTs (A) and NtNRTs (B) to certain representative AMTs and NRTs from other plant species. Note: Homology analysis was made by using MegAlign (in DNASTAR Lasergene version 8.1.4). Percent-similarity and -divergence are shown in the upper triangle part and lower triangle part, respectively. Sequences of genes/proteins with their GenBank accession numbers are…
A
		Percent Similarity
		ScMEP1	ScMEP2	AtAMT1.1	AtAMT1.2	AtAMT1.3	AtAMT1.4	AtAMT1.5	LeAMT1.1	LeAMT1.2	LeAMT1.3	LjAMT1.1	LjAMT1.2	LjAMT1.3	NtAMT1.1	NtAMT1.2	NtAMT1.3	OsAMT1.1	OsAMT1.2	OsAMT1.3	PtrAMT1.1	PtrAMT1.2	PtrAMT1.3	PtrAMT1.4	PtrAMT1.5	PtrAMT1.6	SbAMT1.1	SbAMT1.2	TaAMT1.1	AtAMT2.1	LjAMT2.1	NtAMT2.1	OsAMT2.1	OsAMT2.2	OsAMT2.3	PtrAMT2.1	PtrAMT2.2	SbAMT2.1	SbAMT2.2	TaAMT1.1	OsAMT3.2	SbAMT3.3	NtAMT3.1	OsAMT3.1	OsAMT3.3	PtrAMT31	SbAMT3.1	SbaAMT3.2	PtrAMT4.1
Percent Divergence	ScMEP1	***	37.4	24.4	23.2	22.8	21.7	23.6	23.3	22.8	23.9	23.6	22.8	22.2	23.1	23.2	22.2	22.4	22.2	23.2	23.4	23	24	22.8	22.3	23.9	22	22.1	24.4	25.7	21.6	21.7	23.9	23.2	22	21.9	21.6	23.4	22.2	24.7	22.5	21.3	23.7	24	23.2	24.5	25	22.8	27.2
	ScMEP2	108.1	***	22.6	22	22.3	21.8	23.4	21	23.2	24.8	20.4	21.6	21.2	21	23.4	25.2	22.3	19.3	22	22.2	23	22.4	22.4	22.9	25.6	23.8	23.5	22.2	24.4	23	21.3	24.1	24.2	23.7	22.9	22.1	24	24.1	25.5	24.6	24	23.9	24.5	24.8	24.1	24.2	26.1	28.6
	AtAMT1.1	180.4	188.6	***	73.5	81.9	73.5	80.4	80.4	75.4	64.8	79.8	75.4	70.9	81.8	75.6	64.2	73.5	69.7	73.4	81.4	77.4	78.6	75.2	74.2	63.2	73.7	73.6	73.1	24.2	21.4	22.9	22	20.8	21.3	21.9	21.6	22	20.7	22.3	21	20.9	21	19.3	20.3	22	20.3	21.1	22.1
	AtAMT1.2	197.4	195.9	30.1	***	73.1	71.2	73.8	73.7	78.4	64.8	72.5	77	71.3	74.3	78.1	64.2	72.1	67.5	72.2	75.6	78.1	73.9	74.9	74	62.8	71	72	70.6	21.5	20.8	21.7	21	19.2	21.3	21.2	21.4	20.6	19.9	21.7	20.4	21.1	20.8	18.5	20.5	20.8	18.9	19.9	21.9
	AtAMT1.3	186.2	190.9	18.3	31.7	***	71.9	91.3	74.5	72.9	62.4	76.5	73.9	71.1	74.9	73.5	62.9	70.1	66.5	69.4	77.9	74.9	76.1	72.5	73.2	62.6	72.5	70.1	70.9	22.3	21.2	20.9	21.2	19.7	21.1	21.6	20.8	21	20.1	21.7	21	20.5	21.8	20.7	21.1	20.6	19.5	20.7	23.9
	AtAMT1.4	196	199	28	35.5	32	***	72.8	73.9	73.8	62.4	73.3	73.2	76.4	74.1	75	63.6	70.3	68.3	70.8	73.1	72.2	71.6	78	78.3	64.1	70.4	72.2	71	22.3	19.8	21.1	21.4	18	19.7	20.6	21	19.8	19.1	20.4	20.4	20	19.8	19.1	19.6	19.1	19.7	18.8	20.8
	AtAMT1.5	180.1	186.6	20.2	30.7	9	32.1	***	74.7	73.8	62.2	75.6	74.6	71.8	74.7	74.2	62.7	71.8	66.9	70	78.2	74.8	76	73.1	73.6	61.9	72.6	70.1	70.8	23.4	21.2	21.7	21.2	19.4	20.6	21.9	21	21.6	21	20.4	20.4	20	21.6	19.8	21.1	20.4	19.9	20.3	24.6
	LeAMT1.1	185.1	196	21.3	29.3	28.7	31.2	28.8	***	80	66.1	83.7	78	73.5	94.1	80.6	65.1	74.3	71.4	75.9	81.8	78.4	80.8	76.9	75.3	63.7	73.9	74.4	74.5	21.3	20.2	21.3	20.8	20.2	20.6	21	19.8	20.6	20.4	20.6	19.6	19.2	20.4	18.6	19.8	20.4	19.1	20.1	21.4
	LeAMT1.2	200	191.5	29.6	24.1	33	31	32	23.4	***	65.4	79.3	77.8	74.9	79.2	92.6	65.5	76.3	70.1	73.4	79.2	77.7	77.9	79	76.3	66.7	73.2	74.6	73.4	21.9	21.8	21.1	21.8	21	20.3	21.9	21.9	21.4	20.3	21.1	20.2	20.2	21.4	19.1	19.8	22.8	20.5	20.5	21.9
	LeAMT1.3	181	187	45.6	45.8	49.7	50.6	50.8	42.3	45	***	63.5	66.1	63	65.4	65.4	92.4	63.7	61.5	64.3	64.8	65.9	63.3	63	62.4	82.2	64.1	63.5	65.2	22.2	21.5	23.5	22.2	21.5	23.5	22.6	24.6	22	22.4	20.7	21.1	21.1	22	21.7	21.3	22	21.3	20.7	22.1
	LjAMT1.1	178.1	195.8	22.3	31.9	26.9	32.6	28.5	18.2	24.7	49.1	***	75.9	73.3	83.3	79.3	64	73.7	68.1	74.4	82.2	74.7	81.1	75.6	76.5	64.1	72.5	74.6	74.5	21.9	21	20.7	21.2	19.8	20.3	21.2	20	20.8	19.9	21.9	20.4	20.9	20.8	19.7	21.3	21.4	20.5	20.7	21.4
	LjAMT1.2	195.3	197.4	28.8	24	31.4	32.8	31.2	24.9	26.2	44.7	27.9	***	71.5	78	78.1	65.9	74.9	67.9	74	76	80.2	75.5	74.9	73.6	66	72.2	74.6	72	21.7	20.8	21.5	21.6	20	20.5	22.3	21.2	22	21.5	21.7	20	20	21.2	18.9	21.5	20.2	18.9	20.9	20.8
	LjAMT1.3	197	199	33.9	33.8	35.6	27.5	34.8	31	30.4	48.6	31.3	35	***	74.3	76.5	62.9	70.9	68.7	71.6	74.1	70.6	72.1	80.6	83.4	65.2	69	71	70.6	22.5	18.9	20.4	19.8	18.8	20.7	20.2	20.6	19.8	18.9	20.2	19.2	18.8	19.5	19.9	20.9	20.8	20.9	19.7	22.1
	NtAMT1.1	179.5	200	20	28.7	27.8	31.8	28.2	6.2	24.3	43.4	18.5	25.2	30.1	***	79.4	64.4	74.5	71.4	75.7	82.7	77.8	79.8	76.5	75.5	63	73.7	75.1	74.9	21.7	20	21.3	20.4	19.8	20.6	20.8	19.8	20	20	19.8	19.6	19	19.8	17.8	19.6	19.8	19.5	19.3	21.9
	NtAMT1.2	197.4	192.9	28.9	22.6	31.4	29	30.6	21.8	7.2	45.5	23.9	25.2	27.9	23.5	***	65.3	76.1	71.5	73.6	80	78.7	78.3	79.6	77.9	66	75	73.4	74.2	23.6	22	21.7	22.6	19.8	21.3	23.5	23.3	21.4	20.9	21.3	21.2	21.3	21	19.9	20.7	21.4	20.1	20.9	22.8
	NtAMT1.3	195	179.2	45.8	44.1	47.9	47.6	48.6	42.9	45.1	8	47.6	44.5	48.3	44.1	45.6	***	64	61.6	64.7	64	65.7	63.4	62.9	62.1	83.4	64.9	64	65.1	22.6	23.9	23.1	22.2	21.8	23.5	25.6	25.6	22	23.3	21.1	23.1	22.8	22.2	22.4	21.3	22.8	21.8	21.3	22.1
	OsAMT1.1	195	196.4	30.4	32.1	35.1	33.9	33.4	27.7	28.7	48.8	28	29.6	34.5	27.4	28.6	47.3	***	78.3	85.5	74.7	75.1	73.9	73.5	72.2	62.8	91.4	85.1	86.1	22.3	21.6	21.7	20.8	18.9	20.7	23.1	21.4	21.8	18.9	21.1	20.2	20.2	20.8	20.9	20.5	21.2	20.1	20.3	22.3
	OsAMT1.2	202	204	34.5	38.7	38.2	38.2	37.7	31.9	36.7	51.2	36.4	39.1	39.6	31.9	35.2	50.9	24.4	***	76.2	68.9	69.7	68.5	71.9	70.8	61.1	76.5	77.3	75.1	22.9	22.8	22.9	23	20.5	21.5	23.1	22.9	23.2	21.5	21.1	20.6	20.2	21.6	20.3	21.5	23.7	20.7	19	23.7
	OsAMT1.3	185.9	193.9	31.7	30.9	36.4	33.2	34.9	27.5	29.5	47.1	28.7	29.5	32.7	28.1	29.1	46	15	29.1	***	75	74.8	74	72.1	73.6	63.2	83.7	88.3	91.3	24.2	22	22.7	22.8	21	22.4	24.1	22.9	24.6	21.2	21.5	20.8	22.3	22.2	20	21.1	22	22.1	20.1	23.2
	PtrAMT1.1	175.8	197.4	19.7	29	25	32.4	24.6	20.4	23.6	46.2	19.2	27.9	29.9	19.9	23.2	45.5	27.4	33.8	28.1	***	78.2	89.6	77.6	75.1	64.3	74.5	74.4	74.9	23.2	21.6	21.7	22.2	20.4	20.9	21.9	20.8	22.2	20.9	21.5	20.6	21.1	20.8	19.3	20.5	21.4	20.9	20.5	22.3
	PtrAMT1.2	190.8	195.4	26.7	23.5	29.7	32.4	29.5	24.8	26.6	43.8	28.1	22.8	35.1	24.8	24.5	43.9	29.7	38	28.7	24.9	***	76.1	77.4	74.4	64.5	74.9	75.3	73.6	21.1	21	22.5	21.6	19.4	21.1	21	21.2	21.2	19.9	20	20.6	21.1	21	18.7	21.5	21	20.3	20.3	22.5
	PtrAMT1.3	181.3	197.4	23.9	31	28.1	34.6	28.2	21.7	25.6	49.8	21.1	28.8	33.6	21.7	24.6	48.7	28.9	36.1	30.5	9.6	27.2	***	76.8	75.3	62.8	73.3	74.2	72.8	23.2	22.4	22.7	22.4	20.8	21.7	21.4	21	22.6	21.3	22.3	20.4	20.7	22	19.3	20.9	21.8	20.9	20.7	21.4
	PtrAMT1.4	196	194.3	27	30.2	32.2	25.3	30.8	26.9	25.6	48.9	27.7	30.3	22.3	27.2	23.4	47.9	28.4	33.3	29.9	26.6	28.6	28.4	***	81.8	63.2	73.3	74	73.5	21.7	20	20.2	21	19.2	20.4	21.4	20.8	21	19.6	20	21	20.7	19.8	18.4	20.3	20.2	19.5	20.5	21.7
	PtrAMT1.5	190.4	189.2	28.4	31.5	32.1	25.1	30.9	27	28.1	47.7	26.3	32.2	18.5	26.7	26.1	48	30.5	34.6	28.9	28.2	29.4	28.9	20.5	***	63.4	72.4	72.6	73.4	21.1	19.5	20	20.6	19.2	19.4	19.6	19	21.3	19	20.2	20	19.8	19.1	19	21.3	20	20.3	19.3	22.8
	PtrAMT1.6	187.4	178.4	47.2	45.9	47.9	45.8	49.7	45.6	41.9	20.2	47.2	43.2	45	47.2	42.9	18.3	50	52	48.7	45.9	46.1	49.5	46.8	44.9	***	63.2	63.2	63.4	20.6	21.1	22.2	22.6	21.1	21.7	22.2	22.2	23	21.3	21.1	21.3	21.5	20.4	20.6	20.6	20.4	22.4	21.3	22.3
	SbAMT1.1	203	183.2	29.5	30.5	32.9	33	31.5	29.2	28.7	48.4	30.1	29.6	34.8	29.2	28.2	46.9	9.2	27.3	17.6	27.7	28.5	28.6	29.1	29.9	48.8	***	84	83.7	21.7	21.6	23.1	23	19.4	20.5	22.3	21.4	22.4	19.7	21.5	21.2	20.9	20.8	20.9	21.5	21.2	20.5	21.3	21.7
	SbAMT1.2	200	178.7	32	31.6	36.2	34	35.8	28.4	30.2	48.4	29.9	29.6	33.8	28.7	30.4	46.5	14.8	27.2	10.6	30.5	29.3	31.4	29.7	29.7	48.8	15.8	***	87.5	22.5	22.2	22.1	22.2	19.8	21.7	22.5	22.1	22.7	20.7	20.4	20	20	20.6	19.4	21.5	21.4	19.9	20.9	22.3
	TaAMT1.1	186	192	31.4	32.8	34.8	33.2	34.6	29.3	31.4	47.1	28.1	31.4	33.5	29	30.7	45.2	14.7	29.6	9	28.7	29.9	31.4	29.3	28.9	47.9	16.9	12	***	22.7	21.4	22.5	22.8	21.4	22.3	23.5	22.1	24.4	21.1	21.1	20.6	20.7	20.8	19.7	21.3	20.6	20.5	20.3	22.5
	AtAMT2.1	167.3	178.9	176.5	189.3	175.4	188.1	173.2	174.2	183.2	185.4	181.6	188.8	188.2	174.2	172.4	188.9	182.2	180.4	171.5	174.1	185	180.8	191.5	182.5	195	187.8	180.6	169.7	***	76	74.7	72.6	67.8	69.7	76.6	75.4	73.5	66.9	64.5	63.2	63.6	67.4	68.2	62.5	67.6	66.5	64.2	62.5
	LjAMT2.1	189.4	180.6	187.3	193.3	186.2	194.2	183.8	174.2	174.5	178.7	191.1	185	199	179.5	169.2	180.2	182.2	173.6	174.8	179.3	185	177.3	196	195	190.9	184.1	177.6	181.4	28.2	***	83.1	73.5	70.2	71.2	86.4	85.2	73	72	69.8	69.2	68.8	73	72.4	69.1	73.9	70.6	68.7	64.5
	NtAMT2.1	185.3	191	181.4	183.3	189.7	189.7	187.2	179.2	179.3	189.9	194.7	190.3	200	181	172.2	189.4	185.5	180.1	176.2	180.8	184.7	180.4	195.2	196.2	195	176.7	180.3	177.6	30.5	19.4	***	72.8	71.6	69.7	83.9	81.4	69.7	70.6	68.1	66.9	66.5	70.2	69.1	66.6	71.6	67	66.5	60.9
	OsAMT2.1	184.9	178.3	186.4	184.7	183.4	191.1	188.6	178.7	184.2	187.3	190.2	191.8	198	182.3	180.1	190.9	200	186.9	184.6	182.1	191.8	181.8	196.8	193.6	196.2	195	189.2	193.8	33.6	30.8	32.6	***	81.9	80	74	72	88.7	82.9	65.3	64.2	64.9	66	65.8	64.5	66.5	64.2	64.4	61.8
	OsAMT2.2	191.9	185.7	200	200	201	213	205	187.6	193.3	193.5	202	203	211	187.6	194.8	197.3	207	197	195.8	190.8	206	190.3	215	210	195	205	201	201	41.9	36.9	36.2	20.6	***	81.7	69.7	67.4	81.3	92.4	64.3	62.5	62.4	64	61.6	63.5	64.4	63.9	62.9	59.8
	OsAMT2.3	188.2	182.2	195	188.5	195.3	196	196.8	188.1	197.9	178.3	203	200	201	190.1	189.4	185.5	197	192.8	190.3	191.7	189.9	193.3	208	199	190.5	200	198	198	38.9	36.1	38.1	22.8	20.3	***	70.7	68.2	79.8	83.5	64.9	64.4	64.7	65.4	63.6	64.7	64.8	65.4	62.7	60.7
	PtrAMT2.1	184.3	177.6	184.1	180.6	184.8	183	184.3	176.4	170.1	182.9	185.8	180.1	200	185.6	168.1	177	186.9	182.7	175.3	178.1	180.1	176	195	196	185.5	190.8	183.4	181.9	27.3	15.1	18.4	29.3	38	34.6	***	93.4	71.8	70.5	69.8	68.5	68	72.2	71.8	67.6	72.6	69.5	66.3	62.9
	PtrAMT2.2	193.8	182.8	187.8	187.9	190.6	186.7	190.1	183.7	175	185.4	195.8	187.4	208	191.5	171.3	181.2	188.8	180.9	178.7	185.3	185.5	184.9	197	202	190	192.7	186.7	187.4	29.4	15.9	21.4	31.8	40.7	38.5	6	***	70.7	68.2	68.5	68.3	68	71.1	70.9	66.8	72.6	66.6	65.6	61.6
	SbAMT2.1	183.2	169.5	184.2	185.6	182.6	192.2	185.8	177.9	183.3	185.9	189.2	192.8	194.2	181.5	181.1	187.4	197.9	182.4	175	179.5	187	181.4	189.6	182.7	192.5	191.8	179.5	180.3	32.5	31.2	33.4	10.9	20.6	22	31.1	33.6	***	82.5	66.6	63.5	64	66.3	66.6	66.6	66.7	65.6	65.8	62.7
	SbAMT2.2	194.4	186.1	197	196.3	198	206	197	186.2	191.8	189.9	203	198	209	188.1	189.4	193.6	207	192.8	196.3	185.9	200	185.5	208	209	197	201	196	202	40.3	34.1	37.5	18.9	7.9	18.4	35.5	38.9	19	***	64.9	63.5	63	65.8	62.4	64.9	65.4	63.9	63.6	61.2
	TaAMT2.1	164.9	159.8	188	196.8	181.5	194.1	185.4	184.3	187.5	192.8	186.4	197.9	195	190.3	181.3	194.5	186.5	196	190.5	188.4	197.9	185.5	205	199	199	186.5	193	196.2	41.9	38.2	40.4	41.8	45.7	44.9	36.1	38.5	39.5	44.9	***	68.5	70.2	73.2	74	84.5	75.3	72.8	81.5	63.2
	OsAMT3.2	183.1	168.1	183	183.6	174.7	183.7	177.7	188.5	177.3	178.3	188.6	194.2	200	184.6	175.1	174.4	181.6	178.1	177.6	188.6	173.9	185.7	191	192	184.7	179.8	180	182.6	45.1	35	39.2	41.7	48.1	44.7	37.5	37.4	43.3	46.6	38	***	91	71.5	73.8	69.3	73.8	70	68.5	63.2
	SbAMT3.3	179.5	172.8	184.8	181.8	176.4	189.5	179.5	184.6	172.2	174.7	184.7	196.3	199	186.5	170.1	178	181.6	181.6	175.8	182.8	170.6	180.1	195.2	190	182.8	181.6	176.4	180.8	44.3	34.2	38.8	39.9	47.2	42.7	35.8	36.3	41.5	45.3	36.8	9.6	***	71.7	71.5	69.5	73.1	69.4	68.5	63.4
	NtAMT3.1	171.3	178.4	185.4	178.9	178.8	194.2	180.1	174	176.2	181.4	189.2	188.8	196.3	181	172.4	182.9	185.9	182.2	174.8	181.1	181.4	180.8	200	195	196.2	189.7	184.3	188.8	38.7	30.5	34.9	38.6	44.3	41.8	30.7	32.3	39.5	42.1	30.6	33.6	32.9	***	76.1	72.7	81.1	74.7	70.8	64.5
	OsAMT3.1	173.3	168.4	200	205	197.3	193.2	200	197	193.8	196	196.3	204	206	203	191.3	195	196.8	203	196.3	197.9	197.9	198	216	197.9	200	197	197.3	195.8	39.8	31.8	36.4	41.3	50	45.5	32.9	33.5	39.7	47.7	30.1	30.8	32.6	28	***	72.7	77.8	84.8	71.8	67.6
	OsAMT3.3	177.3	157.6	188.1	196.8	178.2	193.6	180	188	184.4	189.6	188	188.2	204	194.1	182.1	185.1	191.1	200	190.1	192.1	183.9	187.1	204	200	195	181.6	186.1	189.7	45.4	36.1	40.4	41.9	46.3	44.1	37.6	39.4	38.4	43.7	15.6	37.4	37.3	32.7	30.4	***	72.9	71.8	84.3	63.8
	PtrAMT31	170.6	169.7	182.7	194.8	189.2	193.2	188.6	178.8	182.4	182.3	182.6	191.8	197.3	182.5	178.4	185.8	179.6	176.2	179.2	178.5	186	178.2	200	197	188.8	186.9	181.6	186	38.1	29.3	34.5	37.8	43.6	43.6	31	31.6	38.7	42.5	29.3	30.9	30.8	20.7	24.7	33.1	***	76.7	71.8	64.5
	SbAMT3.1	169	171.2	206	209	200	197	205	200	193.3	196	200	214	203	204	194.8	200	197	200	189.7	200	200	201	215	202	197	205	197	197.4	40.2	32.1	38.2	43.2	44.7	42.1	35.1	38.2	40.1	44.7	31.3	37	37.6	30.1	14.8	32.3	25.6	***	71.6	67.9
	SbaAMT3.2	178.7	161.4	194.2	195	181.3	195.2	187	184.1	186.8	189.1	190	195.8	198	190	184.4	180.7	193.2	196.8	190.1	192.1	193.7	185.2	200	203	194	190.7	189	197.9	41.7	34.5	39.1	41	45.8	45.8	39.2	41.3	38.2	44.3	17.8	38.9	39.4	33.3	31.8	14.6	31.7	32.3	***	64.5
	PtrAMT4.1	162	152.9	183.3	191.4	174.7	196	182.1	189.6	190.3	178.2	194	191.9	190.8	189.6	178.2	191.2	189.3	191.9	185.8	185.1	188.3	193.5	200	188.6	180.2	197.9	194.5	191.4	46.7	44.5	49.1	47.9	52.3	50.5	45.4	47.9	46.1	49.6	43.9	44.6	45.4	43.3	40	43.5	42.7	37.7	43.3	***
	NtAMT4.4	183.7	160.1	183.2	190.8	178.5	194.2	178.1	191.1	191.8	187.4	194.7	198	189.7	187.1	183.7	186.5	190.8	191.3	181.4	184.4	191.8	190.2	196	184.6	183.7	197	192.7	183.3	55	49.9	55.1	55	58.2	58	51	53.1	52.8	56.2	48.9	50.1	50.5	51.7	48.9	49.2	51.6	47.2	46.2	27.8
	NtAMT4.2	170.1	173.2	196.4	195	187.1	200	190.4	197	196	188.4	200	207	200	197	189.1	194.1	197	191	186.7	193.3	193.4	197.4	200	193.7	193.1	205	188.5	185	51.8	51.4	57.1	54.4	58.4	56.7	54.5	53	50.6	56.3	50.9	53	52.6	48.9	44.7	49.1	50.4	45.8	48.7	32.7
	NtAMT4.3	169.5	178.7	195.8	205	188.6	200	194.2	199	203	196.8	203	197	198	197	194.2	199	197.9	195	192.2	193.7	200	196	214	200	196.8	206	203	195.8	51.5	48.2	52.9	53.6	56.8	54.9	47.6	49.7	51.9	56.2	53.3	52.8	52.8	48.6	46	52.7	49.3	43.5	48.8	28.2
	NtAMT4.1	182.2	171	190.2	194.2	187.1	196	194.7	197	196	186.7	201	198	202	195	186.8	190.3	197	196	194.7	194.2	200	193.7	205	202	193.5	190.2	199	197.9	57.6	52.1	59	59.7	61.6	59.3	53.1	55.3	57.2	59.7	56	53.6	54.5	53.6	54.3	56.2	56.3	51.4	56.5	48.5
	PtrAMT4.2	168.1	161.6	179.8	196	184.5	195.2	186.4	188.9	193.6	188.1	195	189.5	203	190.9	187.5	191.3	187	187.5	181.3	184.1	185.6	189	206	194.6	187.1	191	193.6	185.1	50.8	47.1	51.2	49.8	55.9	51.9	46.5	50.3	46.9	54.5	45.1	48.7	47.5	44.7	42	45	45.3	44.5	44.9	29.3
	PtrAMT4.3	166.8	160.6	195.8	200	188.6	214	192.1	199	205	187.9	202	201	208	196	196.3	195.1	202	203	196	197.3	197	204	218	202	196.2	206	207	204	50.9	45.2	50.6	51.8	55.3	53	45.9	48.3	50.5	52.1	44.9	49.3	48.9	49.6	44.3	45.5	49.1	45	45	12.1
	PtrAMT4.4	175.6	167.9	193.1	194.7	185.9	196.2	187.3	185.2	190	186.7	190.9	193.6	186	189.3	180	189.8	189	185.1	181.3	184.5	195	184.6	189.8	184.6	182.9	191	193	183.3	56.2	50.9	56.7	53.5	56.7	57.4	54.7	56.5	51.9	54.2	47.1	49.8	49.3	51.1	51.6	47.8	51.4	48.4	49.9	28.2
	SbAMT4.1	168.3	154.2	188.1	181.6	180	178.2	183.2	185.9	191.1	182.5	190	183	192.1	185.9	184.8	190	197.3	186.7	177.1	181.8	183.4	183.8	196	180.5	185.1	197.3	189.6	188.2	57.7	49.4	57.4	50.3	54.4	53.1	50.8	51.7	49.6	53.5	44.7	47.7	46.5	46.1	44.6	42.6	45.9	45.3	43.4	37.5
	OsAMT4	178	172.3	210	213	195.8	195	198	208	213	217	217	206	222	214	202	214	231	213	207	203	216	209	222	207	209	227	213	216	70.9	63.5	70.5	68	73.9	70.9	65.2	69.7	64.8	71.8	57.2	68.9	65.5	66.6	60.2	55.2	63.3	59.7	56.9	49.8
B
		Percent Similarity
		NARK	YNT1	AtNRT1.1	AtNRT1.2	OsNRT1.1	TaNRT1.1	LeNRT1	NtNRT1.1	NtNRT1.2	AtNRT2.1	AtNRT2.2	HvNRT2.1	NtNRT2.1	NtNRT2.2	OsNRT2.1	TaNRT2.1	LeNRT2.3
Percent Divergence	NARK	***	14.7	9.7	8.2	8.9	8.2	6.3	9.7	8.9	13.6	13.6	13.6	11.9	14.5	11.2	13.8	13.4
	YNT1	298	***	7.9	12.8	9.6	12.8	7.9	7.3	12.2	23.6	24.2	22.7	22.4	22.8	22.4	22.7	21.5
	AtNRT1.1	1000	661	***	34	34.6	33.3	26.4	66.3	66.3	7.7	8	3.7	8.9	7.9	7.3	3.4	8
	AtNRT1.2	442	434	127.1	***	32.2	30.4	23.1	37.6	35.9	10.8	7.9	8.3	7.2	5.5	6.8	4.7	6.7
	OsNRT1.1	626	661	128.8	140.9	***	74.7	27.6	35.8	36.6	8.1	7.7	7.1	6.4	8.3	6.9	7.3	6.8
	TaNRT1.1	719	615	135	149.5	28.4	***	26.6	34.6	36.2	7.9	7.1	6.5	7.5	7.4	6.9	6.7	7.2
	LeNRT1	796	719	171.2	196	152.9	163.1	***	28	30.9	9.1	6.7	7.9	5.3	6	5.4	7.9	7.4
	NtNRT1.1	605	637	42	116.5	123.4	128.4	159.7	***	86.6	8.1	5.4	8.9	6.8	7	5.1	8.9	7.4
	NtNRT1.2	649	626	43.1	122.4	121.4	127.1	155.3	14	***	9.6	8	8.1	6	8.9	6.6	6.7	5.9
	AtNRT2.1	255	159.8	531	595	605	538	796	595	577	***	87.2	71.2	78.3	77.4	71.5	71.2	67.7
	AtNRT2.2	254	153.8	545	615	615	545	819	605	586	13	***	66.7	74.1	73	67.8	66.5	64
	HvNRT2.1	255	164.2	487	586	531	531	626	504	538	35.3	40.9	***	70.4	70.8	83.6	98.4	64.7
	NtNRT2.1	246	167.2	517	577	586	524	754	637	615	25.7	31.7	36.9	***	90.4	73	70.2	82.1
	NtNRT2.2	249	161.2	493	560	586	498	719	595	577	27	33.2	36.3	10.3	***	74.2	70.6	77.6
	OsNRT2.1	249	165.7	511	511	511	511	538	498	517	34.6	40.6	18.3	32.2	30.5	***	83.4	65
	TaNRT2.1	255	164.2	498	605	545	545	649	524	553	35.3	40.9	1.6	36.9	36.3	18.8	***	64.7
	LeNRT2.3	258	175.8	524	637	719	637	637	675	736	38	42.8	42.7	16.4	23	40.9	42.7	***
[truncated: 9 more columns]
